# Supplementary material for: Intact Transition Epitope Mapping—Serological Inspection by Epitope EXtraction (ITEM—SIX)
Source: Molecules. 2023 Mar 30;28(7):3092. doi: 10.3390/molecules28073092 (PMC10096252; doi:10.3390/molecules28073092)
Supplement: Supplementary file 1 [file molecules-28-03092-s001.zip]

Archive with 1 entries (1 files):
- molecules-2268454-supplementary.pdf
